# Supplementary material for: Screening and Identification of Soil Selenium-Enriched Strains and Application in Auricularia auricula
Source: Microorganisms. 2024 Jun 2;12(6):1136. doi: 10.3390/microorganisms12061136 (PMC11205748; doi:10.3390/microorganisms12061136)
Supplement: Supplementary file 1 [file microorganisms-12-01136-s001.zip]

Archive with 1 entries (1 files):
- microorganisms-3039588-supplementary.pdf
